# Supplementary material for: Limited Efficacy of Nanoparticle-Assisted Electroporation for Membrane Permeabilization and Gene Electrotransfer
Source: Pharmaceutics. 2025 Jul 25;17(8):964. doi: 10.3390/pharmaceutics17080964 (PMC12389653; doi:10.3390/pharmaceutics17080964)
Supplement: Supplementary file 1 [file pharmaceutics-17-00964-s001.zip]

Archive with 1 entries (1 files):
- pharmaceutics-3735282-supplementary.pdf
